# Supplementary material for: Coral carbon isotope sensitivity to growth rate and water depth with paleo-sea level implications
Source: Nat Commun. 2019 May 3;10:2056. doi: 10.1038/s41467-019-10054-x (PMC6499886; doi:10.1038/s41467-019-10054-x)
Supplement: Supplementary file 2 — Source data [file 41467_2019_10054_MOESM2_ESM.xlsx]

## Sheet: Figure 1
Firn +CO2 d13C	Year AD Firn+Atm CO2 d13C	Ave d13C CO2 - ave 2008-1500 (Suess Effect)
Suess effect	2008	-1.55
subtracted	2007	-1.534
from each	2006	-1.534
coral d13C	2005	-1.513
record in Fig. 3	2004	-1.486
	2003	-1.449
see Fig. 1 for	2002	-1.403
references and	2001	-1.388
see methods	2000	-1.381
	1999	-1.374
	1998	-1.364
	1997	-1.286
	1996	-1.269
	1995	-1.229
	1994	-1.199
	1993	-1.158
	1992	-1.17
	1991	-1.142
	1990	-1.163
	1989	-1.143
	1988	-1.124
	1987	-1.05
	1986	-1.006
	1985	-1
	1984	-1.029
	1983	-0.996
	1982	-0.946
	1981	-0.93
	1980	-0.913
	1979	-0.852
	1978	-0.862
	1977	-0.834
	1976	-0.808
	1975	-0.782
	1974	-0.758
	1973	-0.738
	1972	-0.723
	1971	-0.7
	1970	-0.679
	1969	-0.659
	1968	-0.632
	1967	-0.611
	1966	-0.592
	1965	-0.571
	1964	-0.551
	1963	-0.532
	1962	-0.509
	1961	-0.485
	1960	-0.468
	1959	-0.452
	1958	-0.437
	1957	-0.423
	1956	-0.41
	1955	-0.397
	1954	-0.388
	1953	-0.382
	1952	-0.375
	1951	-0.367
	1950	-0.365
	1949	-0.362
	1948	-0.36
	1947	-0.357
	1946	-0.355
	1945	-0.348
	1944	-0.347
	1943	-0.339
	1942	-0.331
	1941	-0.324
	1940	-0.324
	1939	-0.315
	1938	-0.305
	1937	-0.295
	1936	-0.293
	1935	-0.285
	1934	-0.275
	1933	-0.264
	1932	-0.26
	1931	-0.259
	1930	-0.261
	1929	-0.253
	1928	-0.249
	1927	-0.249
	1926	-0.25
	1925	-0.245
	1924	-0.247
	1923	-0.254
	1922	-0.257
	1921	-0.257
	1920	-0.253
	1919	-0.245
	1918	-0.243
	1917	-0.241
	1916	-0.238
	1915	-0.235
	1914	-0.23
	1913	-0.223
	1912	-0.216
	1911	-0.207
	1910	-0.201
	1909	-0.193
	1908	-0.183
	1907	-0.173
	1906	-0.162
	1905	-0.151
	1904	-0.132
	1903	-0.12
	1902	-0.115
	1901	-0.111
	1900	-0.109
	1899	-0.105
	1898	-0.103
	1897	-0.104
	1896	-0.104
	1895	-0.105
	1894	-0.105
	1893	-0.112
	1892	-0.113
	1891	-0.108
	1890	-0.104
	1889	-0.099
	1888	-0.095
	1887	-0.09
	1886	-0.085
	1885	-0.079
	1884	-0.074
	1883	-0.069
	1882	-0.063
	1881	-0.058
	1880	-0.054
	1879	-0.049
	1878	-0.044
	1877	-0.04
	1876	-0.036
	1875	-0.033
	1874	-0.034
	1873	-0.039
	1872	-0.043
	1871	-0.047
	1870	-0.049
	1869	-0.05
	1868	-0.05
	1867	-0.049
	1866	-0.048
	1865	-0.046
	1864	-0.044
	1863	-0.038
	1862	-0.028
	1861	-0.019
	1860	-0.011
	1859	-0.005
	1858	0.001
	1857	0.004
	1856	0.006
	1855	0.008
	1854	0.01
	1853	0.013
	1852	0.016
	1851	0.02
	1850	0.026
	1849	0.025
	1848	0.023
	1847	0.022
	1846	0.021
	1845	0.02
	1844	0.019
	1843	0.017
	1842	0.014
	1841	0.01
	1840	0.006
	1839	0

## Sheet: Figure 3
FIJI core 1F	1F Year	1F d13C ann	Fiji 1F d13C-Suess Effect	Fiji 1F extension rate mm/yr	Fiji core AB	Year Fiji AB	ann ave d13C	Fiji AB d13C-Suess	Fiji AB extention rate mm/yr		Tonga TNI2 H1+H3	Year	d13C ann ave TNI2H3+H1	TNI2 d13C-Suess Effect	TNI2 extension rate mm/yr		Rarotonga 2R	Year C.E.	Rarotonga 2R d13C	Rarotonga 2R d13C-Suess	Rarotonga ext rate mm/yr		Ta'u, Am. Samoa	Year AD	Tau-1 d13C ann ave	Tau-1 d13C -Suess	Tau 1 extension rate mm/yr
core 1F	1996.5	-2.74148	-1.47248	14	core AB	2001.5	-2.62417	-1.23659	11		TNI2	2004.5	-1.65	-0.164			core 2R	1996.5	-2.93404	-1.66533	18		Ta'u-1	2011.5	-2.25495
	1995.5	-2.54435	-1.31535	12		2000.5	-2.36444	-0.982958	13			2003.5	-1.65	-0.201				1995.5	-3.0081	-1.779	14			2010.5	-2.59675		10
	1994.5	-2.28423	-1.08523	13		1999.5	-2.14793	-0.774219	11			2002.5	-1.68	-0.277	12			1994.5	-2.86839	-1.66945	16			2009.5	-2.18923		13
	1993.5	-2.02891	-0.870911	10		1998.5	-2.08229	-0.718671	13			2001.5	-1.86	-0.472	14			1993.5	-2.83388	-1.67559	14			2008.5	-2.3008	-0.750798	10
	1992.5	-2.2852	-1.1152	12		1997.5	-2.19162	-0.905952	13			2000.5	-1.18	0.201	7			1992.5	-2.79649	-1.62608	16			2007.5	-2.32319	-0.789192	15
	1991.5	-2.55203	-1.41003	12		1996.5	-2.31747	-1.04875	10			1999.5	-1.61	-0.236	11			1991.5	-2.74612	-1.6041	15			2006.5	-2.41666	-0.882665	15
	1990.5	-2.4631	-1.3001	10		1995.5	-2.08669	-0.857586	12			1998.5	-1.59	-0.226	13			1990.5	-2.59961	-1.43639	15			2005.5	-2.26981	-0.756808	16
	1989.5	-2.44091	-1.29791	13		1994.5	-2.06346	-0.864518	11			1997.5	-1.42	-0.134	10.5			1989.5	-2.55964	-1.41648	18			2004.5	-2.32243	-0.836434	15
	1988.5	-2.14989	-1.02589	11		1993.5	-2.03874	-0.880454	10			1996.5	-1.24	0.029	12			1988.5	-2.5991	-1.47524	16			2003.5	-2.1512	-0.702198	18
	1987.5	-1.8742	-0.8242	8		1992.5	-1.98264	-0.812231	14			1995.5	-1.22	0.009	13			1987.5	-2.54943	-1.49902	15			2002.5	-2.13113	-0.728127	14
	1986.5	-2.10103	-1.09503	8		1991.5	-1.88137	-0.739347	13			1994.5	-1.47	-0.271	13.5			1986.5	-2.62272	-1.6169	15			2001.5	-2.21171	-0.823712	19
	1985.5	-2.0251	-1.0251	13		1990.5	-1.99616	-0.832939	14			1993.5	-1.75	-0.592	10			1985.5	-2.55289	-1.55265	16			2000.5	-2.48351	-1.10251	16
	1984.5	-2.09719	-1.06819	9		1989.5	-2.01773	-0.874569	10			1992.5	-1.52	-0.35	13.5			1984.5	-2.54915	-1.52005	18			1999.5	-2.28073	-0.906735	18
	1983.5	-2.06939	-1.07339	11		1988.5	-1.89821	-0.77434	12			1991.5	-1.27	-0.128	13			1983.5	-2.4862	-1.48973	16			1998.5	-2.14348	-0.779484	13
	1982.5	-2.00362	-1.05762	10		1987.5	-1.9021	-0.851695	13			1990.5	-1.28	-0.117	12			1982.5	-2.39	-1.44422	15			1997.5	-2.09803	-0.81203	15
	1981.5	-2.02735	-1.09735	11		1986.5	-2.07684	-1.07103	12			1989.5	-1.25	-0.107	9.5			1981.5	-2.48928	-1.55955	20			1996.5	-2.30781	-1.03881	14
	1980.5	-1.72265	-0.809648	10		1985.5	-1.91794	-0.917702	11			1988.5	-1.23	-0.106	14			1980.5	-2.53793	-1.62515	17			1995.5	-2.55604	-1.32704	16
	1979.5	-1.98543	-1.13343	10		1984.5	-1.74743	-0.71833	12			1987.5	-1.26	-0.21	14			1979.5	-2.30848	-1.45654	14			1994.5	-2.59185	-1.39285	17
	1978.5	-1.58001	-0.718008	10		1983.5	-1.97677	-0.980309	12			1986.5	-1.39	-0.384	12.5			1978.5	-2.48279	-1.62101	13			1993.5	-2.12499	-0.966988	13
	1977.5	-2.14252	-1.30852	10		1982.5	-1.82088	-0.875096	15			1985.5	-1.37	-0.37	15			1977.5	-2.59886	-1.76446	11			1992.5	-1.9958	-0.825801	12
	1976.5	-2.03924	-1.23124	10		1981.5	-2.02011	-1.09039	15			1984.5	-1.17	-0.141	14			1976.5	-2.39927	-1.5917	14			1991.5	-1.96184	-0.819842	10
	1975.5	-1.87751	-1.09551	13		1980.5	-1.88284	-0.970056	11			1983.5	-1.11	-0.114	12.5			1975.5	-2.05695	-1.27486	15			1990.5	-1.70328	-0.540277	9
	1974.5	-1.78017	-1.02217	12		1979.5	-1.9749	-1.12296	17			1982.5	-1.24	-0.294	12			1974.5	-2.04652	-1.28854	12			1989.5	-1.90891	-0.765911	18
	1973.5	-1.71311	-0.975111	9		1978.5	-2.41675	-1.55497	11			1981.5	-0.65	0.28	10			1973.5	-1.98806	-1.25016	12			1988.5	-2.17693	-1.05293	11
	1972.5	-1.7164	-0.993398	9		1977.5	-1.29119	-0.456788	10			1980.5	-0.67	0.243	13			1972.5	-2.13136	-1.4088	13			1987.5	-2.00911	-0.959112	13
	1971.5	-1.91479	-1.21479	12		1976.5	-2.35503	-1.54746	14			1979.5	-1.13	-0.278	15			1971.5	-2.43914	-1.73928	19			1986.5	-1.74878	-0.742781	14
	1970.5	-1.85243	-1.17343	16		1975.5	-2.50017	-1.71807	12			1978.5	-1.41	-0.548	15			1970.5	-2.45238	-1.77306	16			1985.5	-2.04734	-1.04734	12
	1969.5	-1.86694	-1.20794	14		1974.5	-2.78433	-2.02635	14			1977.5	-0.98	-0.146	11			1969.5	-2.34054	-1.68117	15			1984.5	-1.97382	-0.944815	14
	1968.5	-2.03779	-1.40579	15		1973.5	-2.22767	-1.48976	10			1976.5	-0.81	-0.002	12			1968.5	-2.39755	-1.76567	16			1983.5	-1.83147	-0.835471	12
	1967.5	-1.80739	-1.19639	12		1972.5	-1.42731	-0.704756	9			1975.5	-0.6	0.182	10			1967.5	-2.29077	-1.67987	16			1982.5	-1.78461	-0.838613	10
	1966.5	-1.86996	-1.27796	12		1971.5	-1.41689	-0.717026	11			1974.5	-0.8	-0.042	12.5			1966.5	-2.13538	-1.54378	15			1981.5	-1.65833	-0.728334	13
	1965.5	-1.67437	-1.10337	13		1970.5	-1.66441	-0.985094	13			1973.5	-0.78	-0.042	9.5			1965.5	-2.10201	-1.53061	15			1980.5	-1.60427	-0.691266	13
	1964.5	-1.69725	-1.14625	11		1969.5	-2.07407	-1.41469	10			1972.5	-0.75	-0.027	10			1964.5	-2.04898	-1.4975	17			1979.5	-1.53633	-0.68433	16
	1963.5	-1.77332	-1.24132	12		1968.5	-1.79992	-1.16803	13			1971.5	-0.78	-0.08	14			1963.5	-2.00778	-1.47592	14			1978.5	-1.72448	-0.862484	12
	1962.5	-2.08475	-1.57575	13		1967.5	-1.95974	-1.34884	10			1970.5	-0.91	-0.231	7.5			1962.5	-2.08533	-1.57603	17			1977.5	-1.62251	-0.788505	14
	1961.5	-1.94919	-1.46419	14		1966.5	-1.98276	-1.39117	12			1969.5	-0.57	0.089	13.5			1961.5	-1.98956	-1.50495	15			1976.5	-1.57094	-0.762939	14
	1960.5	-1.92006	-1.45206	13		1965.5	-1.92001	-1.34862	12			1968.5	-0.78	-0.148	12			1960.5	-2.04858	-1.58055	15			1975.5	-1.46559	-0.683585	13
	1959.5	-1.87265	-1.42065	12		1964.5	-2.07158	-1.5201	10			1967.5	-0.71	-0.099	10.5			1959.5	-2.08999	-1.63773	16			1974.5	-1.4327	-0.674698	14
	1958.5	-1.66008	-1.22308	11		1963.5	-1.85905	-1.32719	12			1966.5	-0.99	-0.398	11			1958.5	-2.14166	-1.70436	15			1973.5	-1.41569	-0.677689	10
	1957.5	-1.76521	-1.34221	13		1962.5	-1.74995	-1.24066	10			1965.5	-1.06	-0.489	15			1957.5	-2.14914	-1.72597	16			1972.5	-1.26248	-0.539481	12
	1956.5	-1.94688	-1.53688	14		1961.5	-1.66091	-1.17629	14			1964.5	-1.26	-0.709	15			1956.5	-2.2111	-1.80125	18			1971.5	-1.2166	-0.516602	11
	1955.5	-1.93343	-1.53643	14		1960.5	-1.76102	-1.293	12			1963.5	-0.99	-0.458	11			1955.5	-2.25597	-1.85861	18			1970.5	-1.35795	-0.678948	10
	1954.5	-1.64478	-1.25678	11		1959.5	-1.67244	-1.22019	12			1962.5	-1.19	-0.681	11.5			1954.5	-2.39822	-2.01004	16			1969.5	-1.05368	-0.394679	11
	1953.5	-1.63926	-1.25726	11		1958.5	-1.86243	-1.42513	10			1961.5	-1.29	-0.805	17			1953.5	-2.18223	-1.79994	17			1968.5	-0.989794	-0.357794	9
	1952.5	-1.74777	-1.37277	13		1957.5	-1.4798	-1.05663	20			1960.5	-1.51	-1.042	15			1952.5	-2.34392	-1.96851	18			1967.5	-1.15539	-0.544389	12
	1951.5	-1.83502	-1.46802	12		1956.5	-1.06138	-0.651522	8			1959.5	-0.85	-0.398	13			1951.5	-2.13905	-1.77165	18			1966.5	-0.970557	-0.378557	10
	1950.5	-1.8046	-1.4396	13		1955.5	-1.07288	-0.675522	11			1958.5	-0.85	-0.413	13.5			1950.5	-2.33415	-1.96936	13			1965.5	-0.943612	-0.372612	10
	1949.5	-1.83572	-1.47372	13		1954.5	-0.748805	-0.360633	7			1957.5	-0.97	-0.547	15			1949.5	-2.22309	-1.86086	14			1964.5	-1.06216	-0.511158	13
	1948.5	-1.8987	-1.5387	13		1953.5	-0.830478	-0.448184	12			1956.5	-1.05	-0.64	13.5			1948.5	-2.05031	-1.69058	13			1963.5	-1.09673	-0.564731	13
	1947.5	-1.88067	-1.52367	11		1952.5	-0.831796	-0.456389	8			1955.5	-1.16	-0.763	16.5			1947.5	-2.13906	-1.78177	20			1962.5	-1.07363	-0.564635	10
	1946.5	-1.85325	-1.49825	13		1951.5	-0.490652	-0.123252	4			1954.5	-1.18	-0.792	15			1946.5	-2.14541	-1.7905	15			1961.5	-1.00948	-0.524484	13
	1945.5	-1.8141	-1.4661	13		1950.5	-0.59107	-0.24	6			1953.5	-1.09	-0.708	13			1945.5	-2.23483	-1.887	15			1960.5	-1.01088	-0.542883	14
was 25	1944.5	-1.97858	-1.63158	16		1949.5	-0.761568	-0.399342	12			1952.5	-1.22	-0.845	14.5			1944.5	-1.90669	-1.55996	18			1959.5	-1.10796	-0.655963	14
	1943.5	-1.96947	-1.63047	14		1948.5	-1.03462	-0.674887	8			1951.5	-1.22	-0.853	14.5			1943.5	-1.75623	-1.41688	9			1958.5	-1.25817	-0.821171	13
	1942.5	-1.87281	-1.54181	14		1947.5	-0.82981	-0.472519	8			1950.5	-1	-0.64	12.5			1942.5	-1.96334	-1.6324	16			1957.5	-1.15858	-0.735584	15
	1941.5	-1.86977	-1.54577	14		1946.5	-1.07541	-0.720495	8			1949.5	-1.25	-0.888	14.5			1941.5	-2.08997	-1.76578	17			1956.5	-1.26157	-0.851574	17
	1940.5	-1.9906	-1.6666	16		1945.5	-0.916864	-0.569027	10			1948.5	-1.08	-0.72	12			1940.5	-2.00703	-1.68349	12			1955.5	-1.26455	-0.867553	11
	1939.5	-2.2551	-1.9401	17		1944.5	-0.858612	-0.511885	8			1947.5	-0.88	-0.523	14			1939.5	-2.03747	-1.72202	15			1954.5	-1.39181	-1.00381	12
	1938.5	-2.06191	-1.75691	18		1943.5	-0.935883	-0.596532	8			1946.5	-1.21	-0.855	13			1938.5	-2.27499	-1.96975	17			1953.5	-1.27619	-0.894192	13
	1937.5	-1.97999	-1.68499	14		1942.5	-0.984119	-0.653178	8			1945.5	-1.53	-1.182	15			1937.5	-1.93599	-1.64069	12			1952.5	-1.40556	-1.03056	16
	1936.5	-1.81064	-1.51764	8		1941.5	-0.949484	-0.625298	8			1944.5	-0.78	-0.433	10.5			1936.5	-2.20185	-1.90888	13			1951.5	-1.2304	-0.863395	17
	1935.5	-1.88068	-1.59568	12		1940.5	-1.02385	-0.700321	8			1943.5	-0.91	-0.571	10.5			1935.5	-2.2488	-1.96407	16			1950.5	-1.50134	-1.13634	15
	1934.5	-1.83733	-1.56233	11		1939.5	-1.08982	-0.774378	10			1942.5	-1.21	-0.879	12			1934.5	-2.04933	-1.774	12			1949.5	-1.45375	-1.09175	15
	1933.5	-1.88677	-1.62277	11		1938.5	-0.931103	-0.625863	8			1941.5	-1.27	-0.946	12			1933.5	-2.2515	-1.98767	14			1948.5	-1.54283	-1.18283	13
	1932.5	-1.81952	-1.55952	11		1937.5	-0.953785	-0.658483	10			1940.5	-1.76	-1.436	19			1932.5	-2.43462	-2.17465	20			1947.5	-1.17129	-0.814294	13
	1931.5	-1.69863	-1.43963	11		1936.5	-1.25368	-0.960702	12			1939.5	-0.9	-0.585	12			1931.5	-2.31589	-2.05737	15			1946.5	-1.23846	-0.88346	16
	1930.5	-1.74249	-1.48149	10		1935.5	-1.27394	-0.989215	10			1938.5	-0.65	-0.345	12			1930.5	-2.17369	-1.91257	14			1945.5	-1.30816	-0.96016	12
	1929.5	-1.82327	-1.57027	13		1934.5	-1.36778	-1.09245	12			1937.5	-1.12	-0.825	13			1929.5	-2.1703	-1.91723	12			1944.5	-1.45777	-1.11077	13
	1928.5	-1.80716	-1.55816	13		1933.5	-1.52017	-1.25634	16			1936.5	-1.12	-0.827	11.5			1928.5	-2.05518	-1.80626	13			1943.5	-1.85851	-1.51951	8
	1927.5	-1.89083	-1.64183	13		1932.5	-1.23075	-0.97078	14			1935.5	-1.29	-1.005	13.5			1927.5	-2.25983	-2.01119	18			1942.5	-1.49025	-1.15925	14
	1926.5	-1.91159	-1.66159	14		1931.5	-1.09383	-0.835307	6			1934.5	-1.31	-1.035	14.5			1926.5	-2.411	-2.16112	17			1941.5	-1.44949	-1.12549	14
	1925.5	-1.91211	-1.66711	11		1930.5	-0.490761	-0.229641	8			1933.5	-1	-0.736	11			1925.5	-1.91013	-1.66485	21			1940.5	-1.42105	-1.09705	12
	1924.5	-1.78375	-1.53675	13		1929.5	-0.443283	-0.190212	8			1932.5	-1.28	-1.02	13			1924.5	-1.81242	-1.5658	18			1939.5	-1.05092	-0.735924	14
	1923.5	-1.86737	-1.61337	20		1928.5	-0.547947	-0.299037	8			1931.5	-1.27	-1.011	14.5			1923.5	-1.79208	-1.53818	12			1938.5	-0.792666	-0.487666	11
	1922.5	-1.81321	-1.55621	10		1927.5	-0.608244	-0.359606	8			1930.5	-0.96	-0.699	10			1922.5	-1.86038	-1.60299	16			1937.5	-1.06911	-0.774112	13
	1921.5	-1.57468	-1.31768	9		1926.5	-0.597951	-0.348075	8			1929.5	-1.05	-0.797	11			1921.5	-1.99319	-1.7361	12			1936.5	-1.08511	-0.792111	14
	1920.5	-1.57172	-1.31872	9		1925.5	-0.621402	-0.376121	8			1928.5	-1.07	-0.821	12.5			1920.5	-1.87658	-1.62373	14			1935.5	-1.03823	-0.753234	13
	1919.5	-1.66883	-1.42383	11		1924.5	-0.522975	-0.276352	8			1927.5	-1.27	-1.021	11			1919.5	-1.84136	-1.59671	13			1934.5	-0.96933	-0.69433	10
	1918.5	-1.86101	-1.61801	11		1923.5	-0.668861	-0.414963	10			1926.5	-1.08	-0.83	12.5			1918.5	-1.77118	-1.52834	15			1933.5	-1.17293	-0.908933	13
	1917.5	-1.91477	-1.67377	10		1922.5	-0.791472	-0.534084	10			1925.5	-1.06	-0.815	14.5			1917.5	-1.95545	-1.71478	15			1932.5	-1.08343	-0.82343	12
	1916.5	-2.02624	-1.78824	13		1921.5	-0.764748	-0.507658	10			1924.5	-1.21	-0.963	13			1916.5	-1.83993	-1.6018	15			1931.5	-1.14068	-0.881677	15
	1915.5	-1.79062	-1.55562	13		1920.5	-0.640424	-0.387582	12			1923.5	-1.25	-0.996	14			1915.5	-1.74781	-1.51259	14			1930.5	-1.15623	-0.895235	11
	1914.5	-1.56642	-1.33642	10		1919.5	-1.03069	-0.786043	12			1922.5	-0.92	-0.663	13			1914.5	-1.67344	-1.44381	15			1929.5	-1.23229	-0.979292	15
	1913.5	-1.69236	-1.46936	11		1918.5	-1.3794	-1.13656	10			1921.5	-1	-0.743	11			1913.5	-1.51228	-1.28916	14			1928.5	-1.11596	-0.866957	13
	1912.5	-1.6331	-1.4171	13		1917.5	-0.926071	-0.685406	12			1920.5	-0.78	-0.527	11			1912.5	-1.53318	-1.3175	13			1927.5	-0.980919	-0.731919	10
	1911.5	-1.66506	-1.45806	11		1916.5	-1.04154	-0.803418	12			1919.5	-0.92	-0.675	13.5			1911.5	-1.5979	-1.39057	14			1926.5	-1.11446	-0.864462	14
	1910.5	-1.82227	-1.62127	14		1915.5	-0.890804	-0.655587	10			1918.5	-0.76	-0.517	12			1910.5	-1.70627	-1.50518	14			1925.5	-1.41088	-1.16588	11
	1909.5	-1.59487	-1.40187	12		1914.5	-0.834919	-0.605289	8			1917.5	-0.72	-0.479	12			1909.5	-1.56741	-1.37455	13			1924.5	-1.17882	-0.931821	13
	1908.5	-1.92678	-1.74378	12		1913.5	-0.703345	-0.480227	8			1916.5	-0.76	-0.522	12.5			1908.5	-1.55723	-1.37459	14			1923.5	-1.22798	-0.973978	13
	1907.5	-1.69572	-1.52272	14		1912.5	-0.604141	-0.388459	8			1915.5	-0.61	-0.375	10			1907.5	-1.65026	-1.47726	14			1922.5	-1.16507	-0.908068	12
	1906.5	-1.63083	-1.46883	11		1911.5	-0.666969	-0.459646	8			1914.5	-0.67	-0.44	10			1906.5	-1.78378	-1.6214	14			1921.5	-1.20942	-0.952418	9
	1905.5	-1.55672	-1.40572	11		1910.5	-0.85416	-0.653072	8			1913.5	-0.52	-0.297	10			1905.5	-1.97686	-1.82608	15			1920.5	-1.28345	-1.03045	12
	1904.5	-1.49981	-1.36781	13		1909.5	-0.891973	-0.699111	10			1912.5	-0.44	-0.224	12			1904.5	-1.89808	-1.76603	13			1919.5	-1.5116	-1.2666	12
	1903.5	-1.75593	-1.63593	9		1908.5	-1.11931	-0.936666	10			1911.5	-0.06	0.147	8			1903.5	-1.94951	-1.82933	13			1918.5	-1.23763	-0.994629	11
	1902.5	-1.21568	-1.10068	10		1907.5	-1.12397	-0.950963	10			1910.5	-0.27	-0.069	9			1902.5	-1.78113	-1.66595	13			1917.5	-0.979108	-0.738108	11
	1901.5	-1.09668	-0.985683	7		1906.5	-1.08361	-0.921234	8			1909.5	-0.53	-0.337	10			1901.5	-2.15336	-2.04194	12			1916.5	-0.903166	-0.665166	10
	1900.5	-1.29814	-1.18914	9		1905.5	-1.09176	-0.94098	14			1908.5	-0.82	-0.637	10.5			1900.5	-2.01333	-1.9044	17			1915.5	-1.19803	-0.963027	11
	1899.5	-1.21931	-1.11431	8		1904.5	-1.19275	-1.0607	10			1907.5	-0.42	-0.247	11.5			1899.5	-1.86497	-1.76033	11			1914.5	-0.993828	-0.763828	13
	1898.5	-1.25272	-1.14972	9		1903.5	-1.1301	-1.00992	10			1906.5	-0.51	-0.348	9			1898.5	-1.91881	-1.81596	16			1913.5	-1.10031	-0.87731	11
	1897.5	-1.3815	-1.2775	8		1902.5	-1.32494	-1.20977	14			1905.5	-0.56	-0.409	9.5			1897.5	-1.59714	-1.49359	12			1912.5	-1.16819	-0.952191	14
	1896.5	-1.38976	-1.28576	10		1901.5	-1.51473	-1.40331	12			1904.5	-0.43	-0.298	11			1896.5	-1.52997	-1.42581	14			1911.5	-1.12125	-0.914252	11
	1895.5	-1.28072	-1.17572	6		1900.5	-1.02658	-0.917653	8			1903.5	-0.72	-0.6	10			1895.5	-1.62995	-1.52524	12			1910.5	-0.957182	-0.756182	13
	1894.5	-1.39532	-1.29032	10		1899.5	-1.12035	-1.0157	10			1902.5	-0.51	-0.395	11			1894.5	-1.87515	-1.76995	15			1909.5	-1.111	-0.917998	11
	1893.5	-1.6318	-1.5198	11		1898.5	-0.919572	-0.816719	12			1901.5	-0.59	-0.479	9			1893.5	-1.6452	-1.5334	14			1908.5	-1.29375	-1.11075	13
	1892.5	-1.52512	-1.41212	9		1897.5	-1.02477	-0.92122	8			1900.5	-0.78	-0.671	12			1892.5	-1.72962	-1.6168	18			1907.5	-1.22421	-1.05121	15
	1891.5	-1.36611	-1.25811	12		1896.5	-0.916118	-0.811954	8			1899.5	-0.67	-0.565	11			1891.5	-1.46844	-1.36017	12			1906.5	-1.25339	-1.09139	16
	1890.5	-1.63612	-1.53212	13		1895.5	-0.742396	-0.637689	12			1898.5	-0.65	-0.547	10			1890.5	-1.80648	-1.70273	11			1905.5	-0.966729	-0.815729	14
	1889.5	-1.63904	-1.54004	11		1894.5	-0.852136	-0.746935	8			1897.5	-0.49	-0.386	9			1889.5	-1.69581	-1.59655	14			1904.5	-1.15281	-1.02081	13
	1888.5	-1.2672	-1.1722	11		1893.5	-0.935319	-0.823521	12			1896.5	-0.19	-0.086	11			1888.5	-1.59706	-1.50226	13			1903.5	-1.01533	-0.895327	14
	1887.5	-1.37854	-1.28854	10		1892.5	-0.872513	-0.759693	10			1895.5	-0.3	-0.195	8			1887.5	-1.62518	-1.53522	15			1902.5	-1.49337	-1.37837	15
	1886.5	-1.36391	-1.27891	15		1891.5	-0.95043	-0.84216	10			1894.5	-0.32	-0.215	10			1886.5	-1.65298	-1.56822	14			1901.5	-1.1381	-1.0271	16
	1885.5	-1.27678	-1.19778	13		1890.5	-0.956099	-0.85235	12			1893.5	-0.35	-0.238	11			1885.5	-1.60547	-1.52629	17			1900.5	-1.03193	-0.922927	12
	1884.5	-1.20151	-1.12751	11		1889.5	-0.588085	-0.488829	6			1892.5	-0.59	-0.477	11			1884.5	-1.4411	-1.36732	11			1899.5	-1.25829	-1.15329	12
	1883.5	-1.32351	-1.25451	12		1888.5	-0.528978	-0.434186	8			1891.5	-0.42	-0.312	9.5			1883.5	-1.45639	-1.38786	18			1898.5	-1.35995	-1.25695	10
	1882.5	-1.67642	-1.61342	14		1887.5	-0.444733	-0.354775	8			1890.5	-0.6	-0.496	13			1882.5	-1.44645	-1.38303	15			1897.5	-1.11823	-1.01423	11
	1881.5	-1.67276	-1.61476	11		1886.5	-0.449993	-0.365238	8			1889.5	-0.24	-0.141	8.5			1881.5	-1.48358	-1.42513	13			1896.5	-0.880725	-0.776725	10
	1880.5	-1.65525	-1.60125	8		1885.5	-0.873894	-0.794713	8			1888.5	-0.27	-0.175	10			1880.5	-1.52037	-1.46673	16			1895.5	-0.986586	-0.881586	10
	1879.5	-1.56453	-1.51553	9		1884.5	-0.589076	-0.515295	10			1887.5	-0.68	-0.59	12			1879.5	-1.50603	-1.45706	14			1894.5	-1.33551	-1.23051	10
	1878.5	-1.05834	-1.01434	7		1883.5	-0.64644	-0.577912	8			1886.5	-0.62	-0.535	12			1878.5	-1.48009	-1.43565	16			1893.5	-1.12431	-1.01231	13
	1877.5	-0.823721	-0.783721	11		1882.5	-0.755203	-0.691783	12			1885.5	-0.24	-0.161	10			1877.5	-1.49339	-1.45333	12			1892.5	-0.839486	-0.726486	9
	1876.5	-1.17882	-1.14282	8		1881.5	-0.902173	-0.843716	8			1884.5	-0.58	-0.506	10			1876.5	-1.43394	-1.39772	16			1891.5	-1.10103	-0.993027	11
	1875.5	-1.11304	-1.08004	10		1880.5	-0.910315	-0.856675	12			1883.5	-0.11	-0.041	8			1875.5	-1.47922	-1.44629	14			1890.5	-0.735015	-0.631015	10
	1874.5	-1.12123	-1.08723	8		1879.5	-0.853335	-0.804367	14			1882.5	-0.21	-0.147	6			1874.5	-1.48075	-1.44662	15			1889.5	-1.20585	-1.10685	9
	1873.5	-1.11665	-1.07765	9		1878.5	-0.914691	-0.87025	10			1881.5	0.28	0.338	6.5			1873.5	-1.42045	-1.38116	13			1888.5	-1.25178	-1.15678	9
	1872.5	-1.20997	-1.16697	11		1877.5	-0.742602	-0.702542	10			1880.5	0.19	0.244	6			1872.5	-1.55207	-1.50858	16			1887.5	-1.16838	-1.07838	13
	1871.5	-1.24507	-1.19807	11		1876.5	-0.960359	-0.924137	4			1879.5	0.3	0.349	6.5			1871.5	-1.47069	-1.42394	15			1886.5	-0.984086	-0.899086	15
	1870.5	-1.17815	-1.12915	9		1875.5	-0.402868	-0.369939	6			1878.5	0.34	0.384	8			1870.5	-1.40612	-1.35707	14			1885.5	-0.705082	-0.626082	6
	1869.5	-1.12442	-1.07442	11		1874.5	-0.11319	-0.0790559	8			1877.5	0.16	0.2	6			1869.5	-1.50526	-1.45487	16			1884.5	-0.746686	-0.672686	13
	1868.5	-1.0705	-1.0205	6		1873.5	-0.522175	-0.482882	8			1876.5	-0.21	-0.174	11			1868.5	-1.49616	-1.44572	12			1883.5	-0.644905	-0.575905	10
	1867.5	-1.16024	-1.11124	7		1872.5	-0.730064	-0.686565	8			1875.5	-0.34	-0.307	8			1867.5	-1.41912	-1.36992	15			1882.5	-0.717085	-0.654085	12
	1866.5	-0.715483	-0.667483	9		1871.5	-0.678544	-0.631794	10			1874.5	-0.35	-0.316	10			1866.5	-1.49085	-1.44311	12			1881.5	-0.842122	-0.784122	11
	1865.5	-0.84641	-0.80041	10		1870.5	-0.520539	-0.471491	10			1873.5	-0.34	-0.301	11			1865.5	-1.47607	-1.43	14			1880.5	-0.845675	-0.791675	13
	1864.5	-1.29258	-1.24858	9		1869.5	-0.811218	-0.760827	8			1872.5	-0.03	0.013	12			1864.5	-1.38035	-1.33616	13			1879.5	-0.811608	-0.762608	12
	1863.5	-0.995322	-0.957322	9		1868.5	-0.865696	-0.815255	10			1871.5	0.01	0.057	8			1863.5	-1.50893	-1.47079	14			1878.5	-0.873826	-0.829826	14
	1862.5	-1.2538	-1.2258	9		1867.5	-0.812384	-0.763186	12			1870.5	-0.08	-0.031	13			1862.5	-1.68414	-1.65623	13			1877.5	-0.971747	-0.931747	11
	1861.5	-1.20308	-1.18408	9		1866.5	-0.995418	-0.947676	12			1869.5	0.51	0.56	8			1861.5	-1.56121	-1.54227	15			1876.5	-0.965467	-0.929467	15
	1860.5	-1.19183	-1.18083	9		1865.5	-0.827654	-0.781583	8			1868.5	-0.3	-0.25	9			1860.5	-1.53289	-1.52168	14			1875.5	-0.844908	-0.811908	14
	1859.5	-1.1549	-1.1499	8		1864.5	-0.756483	-0.712294	12			1867.5	-0.12	-0.071	6.5			1859.5	-1.52523	-1.52052	17			1874.5	-1.00272	-0.968717	13
	1858.5	-1.38355	-1.38455	9		1863.5	-0.760597	-0.722459	10			1866.5	0.08	0.128	6			1858.5	-1.56507	-1.5656	12			1873.5	-1.20278	-1.16378	17
	1857.5	-1.02331	-1.02731	9		1862.5	-0.484299	-0.456381	6			1865.5	0.34	0.386	8.5			1857.5	-1.45136	-1.45556	13			1872.5	-1.0713	-1.0283	14
	1856.5	-1.12597	-1.13197	8		1861.5	-0.489992	-0.471051	12			1864.5	0.77	0.814	7			1856.5	-1.43327	-1.43955	16			1871.5	-1.19214	-1.14514	13
	1855.5	-1.09903	-1.10703	8		1860.5	-0.656624	-0.645417	10			1863.5	0.24	0.278	8.5			1855.5	-1.53796	-1.54582	13			1870.5	-0.833678	-0.784678	13
	1854.5	-0.88873	-0.89873	9		1859.5	-0.571337	-0.56662	10			1862.5	-0.05	-0.022	7.5			1854.5	-1.59414	-1.60421	11			1869.5	-0.835052	-0.785052	12
	1853.5	-1.21776	-1.23076	9		1858.5	-0.516394	-0.516925	8			1861.5	0.17	0.189	7			1853.5	-1.60527	-1.61816	14			1868.5	-1.17662	-1.12662	7
	1852.5	-1.08549	-1.10149	10		1857.5	-0.537489	-0.541685	10			1860.5	-0.05	-0.039	8			1852.5	-1.63554	-1.65188	14			1867.5	-0.991541	-0.942541	12
	1851.5	-0.930107	-0.950107	7		1856.5	-0.903118	-0.909399	12			1859.5	-0.14	-0.135	8			1851.5	-1.85126	-1.87166	13			1866.5	-0.759553	-0.711553	10
	1850.5	-1.25179	-1.27779	11		1855.5	-0.762219	-0.770081	14			1858.5	-0.1	-0.101	9			1850.5	-1.63947	-1.66506	14			1865.5	-1.10822	-1.06222	11
	1849.5	-1.24131	-1.26631	10		1854.5	-0.812054	-0.822119	12			1857.5	-0.17	-0.174	10			1849.5	-1.52434	-1.54935	13			1864.5	-0.508217	-0.464217	11
	1848.5	-1.4217	-1.4447	6		1853.5	-0.286846	-0.299734	8			1856.5	-0.03	-0.036	10			1848.5	-1.32266	-1.34605	12			1863.5	-0.888662	-0.850662	9
	1847.5	-1.25607	-1.27807	7		1852.5	-0.277777	-0.294111	10			1855.5	-0.15	-0.158	10			1847.5	-1.40804	-1.42999	14			1862.5	-0.960736	-0.932736	14
	1846.5	-0.788858	-0.809858	9		1851.5	-0.41667	-0.43707	8			1854.5	-0.26	-0.27	12			1846.5	-1.40639	-1.42709	14			1861.5	-0.848307	-0.829307	13
	1845.5	-0.659749	-0.679749	8		1850.5	-0.0946555	-0.120245	8			1853.5	-0.42	-0.433	10			1845.5	-1.4266	-1.44623	13			1860.5	-1.09247	-1.08147	14
	1844.5	-0.946329	-0.965329	10		1849.5	-0.518127	-0.543136	10			1852.5	-0.09	-0.106	10			1844.5	-1.51474	-1.53348	12			1859.5	-0.854628	-0.849628	11
	1843.5	-0.724741	-0.741741	13		1848.5	-0.498402	-0.521792	10			1851.5	-0.43	-0.45	9			1843.5	-1.53028	-1.54719	11			1858.5	-1.01541	-1.01641	14
	1842.5	-1.07792	-1.09192	10		1847.5	-0.486324	-0.508278	9			1850.5	-0.04	-0.066	11			1842.5	-1.4489	-1.46305	18			1857.5	-0.68367	-0.68767	13
	1841.5	-1.45476	-1.46476	13		1846.5	-0.680366	-0.701067	13			1849.5	-0.11	-0.135	11			1841.5	-1.49133	-1.50177	11			1856.5	-0.582581	-0.588581	10
	1840.5	-1.14726	-1.15326	9		1845.5	-0.577218	-0.59685	6			1848.5	-0.735154	-0.758154	13			1840.5	-1.51962	-1.52541	12			1855.5	-0.767744	-0.775744	14
	1839.5	-1.26642	-1.26642	13		1844.5	-0.313891	-0.332636	8			1847.5	-0.860933	-0.882933	15			1839.5	-1.38837	-1.38857	13			1854.5	-0.721349	-0.731349	10
	1838.5	-1.24777	-1.24877	10		1843.5	-0.387282	-0.4042	10			1846.5	-0.950262	-0.971262	14			1838.5	-1.33533	-1.3359	11			1853.5	-0.142766	-0.155766	9
	1837.5	-1.47055	-1.47255	12		1842.5	-0.205649	-0.219799	8			1845.5	-0.651731	-0.671731	13			1837.5	-1.45978	-1.46217	11			1852.5	-0.322977	-0.338977	10
	1836.5	-1.31007	-1.31407	9		1841.5	-0.531958	-0.542401	4			1844.5	-0.716885	-0.735885	13			1836.5	-1.38783	-1.39227	15			1851.5	-0.572576	-0.592576	8
	1835.5	-1.34211	-1.34911	10		1840.5	-0.689694	-0.695489	6			1843.5	-0.421	-0.438	13			1835.5	-1.50513	-1.51185	8			1850.5	-0.726084	-0.752084	10
	1834.5	-1.14021	-1.14921	10		1839.5	-0.319694	-0.319901	8			1842.5	-0.3365	-0.3505	11.5			1834.5	-1.56295	-1.57218	12			1849.5	-0.329215	-0.354215	9
	1833.5	-1.13277	-1.14477	12		1838.5	-0.807811	-0.808382	16			1841.5	-0.56	-0.57	11.5			1833.5	-1.51132	-1.5233	13			1848.5	-0.417431	-0.440431	9
	1832.5	-1.40057	-1.41557	12		1837.5	-0.726271	-0.728659	8			1840.5	-0.4285	-0.4345	13			1832.5	-1.53285	-1.5478	11			1847.5	-0.526912	-0.548912	9
	1831.5	-1.81234	-1.83034	12		1836.5	-0.580063	-0.584501	6			1839.5	-1.07403	-1.07403	16			1831.5	-1.34897	-1.36712	12			1846.5	-0.323085	-0.344085	9
	1830.5	-1.82405	-1.84605	11		1835.5	-0.452297	-0.459015	8			1838.5	-0.58	-0.581	14			1830.5	-1.47778	-1.49938	13			1845.5	-0.619672	-0.639672	14
	1829.5	-1.60717	-1.63217	11		1834.5	-0.203649	-0.212879	10			1837.5	-0.8255	-0.8275	14			1829.5	-1.38213	-1.40739	11			1844.5	-0.810388	-0.829388	10
	1828.5	-1.42875	-1.45775	10		1833.5	-0.114411	-0.126385	6			1836.5	-0.806846	-0.810846	13			1828.5	-1.34933	-1.37849	12			1843.5	-1.00363	-1.02063	12
	1827.5	-1.7133	-1.7463	12		1832.5	-0.00890717	-0.0238565	4			1835.5	-0.932583	-0.939583	15			1827.5	-1.43614	-1.46944	13			1842.5	-1.20821	-1.22221	16
	1826.5	-1.52655	-1.56355	13		1831.5	0.0590018	0.0408457	8			1834.5	-0.981	-0.99	12			1826.5	-1.30593	-1.34337	14			1841.5	-0.805795	-0.815795	12
	1825.5	-1.6478	-1.6898	11		1830.5	-0.191481	-0.213075	6			1833.5	-1.0635	-1.0755	13.5			1825.5	-1.42902	-1.47059	11			1840.5	-1.16395	-1.16995	13
	1824.5	-1.63254	-1.67854	9		1829.5	-0.636142	-0.661407	10			1832.5	-0.909	-0.924	13			1824.5	-1.25086	-1.29656	10			1839.5	-1.11995	-1.11995	14
	1823.5	-1.39003	-1.44003	14		1828.5	-0.579509	-0.608675	8			1831.5	-0.7335	-0.7515	10			1823.5	-1.389	-1.43884	12			1838.5	-1.08173	-1.08273	11
	1822.5	-1.26552	-1.31952	9		1827.5	-0.64622	-0.67952	10			1830.5	-1.037	-1.059	11			1822.5	-1.25163	-1.3056	14			1837.5	-0.789054	-0.791054	12
	1821.5	-1.56465	-1.62265	13		1826.5	-0.492615	-0.530048	8			1829.5	-1.006	-1.031	12			1821.5	-1.15204	-1.21014	13			1836.5	-0.674588	-0.678588	11
	1820.5	-1.28008	-1.34208	18		1825.5	-0.264099	-0.305665	8			1828.5	-0.9965	-1.0255	12.5			1820.5	-1.03243	-1.09466	11			1835.5	-0.469973	-0.476973	11
	1819.5	-1.62851	-1.69451	13		1824.5	-0.643737	-0.689435	12			1827.5	-0.977	-1.01	12.5			1819.5	-0.936172	-1.00254	12			1834.5	-0.600749	-0.609749	8
	1818.5	-1.79515	-1.86515	9		1823.5	-0.875422	-0.925254	8			1826.5	-0.609	-0.646	12.5			1818.5	-0.738784	-0.809282	11			1833.5	-0.377082	-0.389082	12
	1817.5	-1.78015	-1.85515	10		1822.5	-0.305324	-0.359289	8			1825.5	-0.631	-0.673	13			1817.5	-0.822365	-0.896997	9			1832.5	-0.837119	-0.852119	11
	1816.5	-1.04528	-1.12428	8		1821.5	-0.416184	-0.474282	10			1824.5	-0.702	-0.748	13.5			1816.5	-1.12092	-1.19969	9			1831.5	-0.277481	-0.295481	9
	1815.5	-1.55568	-1.63868	12		1820.5	-0.295768	-0.357999	8			1823.5	-0.512	-0.562	14			1815.5	-1.22104	-1.30394	10			1830.5	-0.449947	-0.471947	11
	1814.5	-1.06916	-1.15616	12		1819.5	-0.323113	-0.389478	8			1822.5	-0.772	-0.826	11			1814.5	-1.29215	-1.37918	10			1829.5	-0.526148	-0.551148	13
	1813.5	-1.50602	-1.59702	11		1818.5	-0.514183	-0.584681	10			1821.5	-0.542	-0.6	9.5			1813.5	-1.38257	-1.47373	10			1828.5	-0.631346	-0.660346	16
	1812.5	-1.63039	-1.72539	8		1817.5	-0.59931	-0.673941	14			1820.5	-0.6235	-0.6855	13.5			1812.5	-1.40205	-1.49734	11			1827.5	-0.81714	-0.85014	8
	1811.5	-1.41564	-1.51464	13		1816.5	-0.861766	-0.940531	8			1819.5	-0.588	-0.654	15.5			1811.5	-1.29596	-1.39539	11			1826.5	-0.519893	-0.556893	8
	1810.5	-1.04834	-1.15234	13		1815.5	-0.752682	-0.835579	10			1818.5	-0.628	-0.698	14.5			1810.5	-1.30741	-1.41098	8			1825.5	-0.786989	-0.828989	10
	1809.5	-1.11074	-1.21874	9		1814.5	-0.674272	-0.761302	10			1817.5	-0.6645	-0.7395	12			1809.5	-1.25864	-1.36633	11			1824.5	-1.15395	-1.19995	12
	1808.5	-1.43632	-1.54832	10		1813.5	-0.796221	-0.887385	8			1816.5	-1.02446		12			1808.5	-1.4473	-1.55913	11			1823.5	-1.39003	-1.44003	7
	1807.5	-1.14117	-1.25717	14		1812.5	-0.614297	-0.709594	12			1815.5	n.a.					1807.5	-1.40596	-1.52192	12			1822.5	-0.766988	-0.820988	11
	1806.5	-1.2527	-1.3727	8		1811.5	-0.738449	-0.837879	8			1814.5	n.a.					1806.5	-1.43496	-1.55506	11			1821.5	-0.708811	-0.766811	11
	1805.5	-1.2598	-1.3838	9		1810.5	-0.639913	-0.743476	10			1813.5	n.a.					1805.5	-1.44206	-1.56629	12			1820.5	-1.31511	-1.37711	9
	1804.5	-1.32405	-1.45205	10		1809.5	-0.507257	-0.614954	10			1812.5	n.a.					1804.5	-1.22927	-1.35763	13			1819.5	-0.702882	-0.768882	10
	1803.5	-0.992458	-1.12446	10		1808.5	-0.530211	-0.642041	10			1811.5	n.a.					1803.5	-1.13503	-1.26734	11			1818.5	-0.654044	-0.724044	9
	1802.5	-1.24885	-1.38485	10		1807.5	-0.820431	-0.936394	14			1810.5	-1.01475		8			1802.5	-1.26497	-1.40105	9			1817.5	-0.357178	-0.432178	9
	1801.5	-1.1339	-1.2739	10		1806.5	-0.933865	-1.05396	12			1809.5	-0.0826667	-0.190667	8			1801.5	-1.42343	-1.5631	14			1816.5	-0.589709	-0.668709	9
	1800.5	-1.10429	-1.24729	10		1805.5	-0.904258	-1.02849	12			1808.5	-0.22	-0.332	10			1800.5	-1.17187	-1.31495	9			1815.5	-0.995601	-1.0786	8
	1799.5	-0.966896	-1.1129	12		1804.5	-0.69012	-0.818483	8			1807.5	-0.499	-0.615	9.5			1799.5	-1.22609	-1.37239	12			1814.5	-0.573281	-0.660281	10
	1798.5	-1.18603	-1.33503	11		1803.5	-0.714411	-0.846725	14			1806.5	-0.3245	-0.4445	9.5			1798.5	-1.31949	-1.46884	11			1813.5	-0.936986	-1.02799	9
	1797.5	-1.2755	-1.4275	9		1802.5	-0.920714	-1.0568	8			1805.5	-0.059	-0.183	10			1797.5	-1.40706	-1.55927	12			1812.5	-0.863134	-0.958134	10
	1796.5	-1.29124	-1.44624	8		1801.5	-0.749701	-0.889373	8			1804.5	-0.3075	-0.4355	11.5			1796.5	-1.50925	-1.66415	12			1811.5	-0.993814	-1.09281	9
	1795.5	-1.5596	-1.7166	7		1800.5	-0.503131	-0.64621	12			1803.5	-0.082	-0.214	9			1795.5	-1.53174	-1.68913	12			1810.5	-0.965465	-1.06947	11
	1794.5	-1.06607	-1.22607	9		1799.5	-0.804363	-0.950668	10			1802.5	-0.1875	-0.3235	8			1794.5	-1.41019	-1.5699	15			1809.5	-0.980734	-1.08873	9
	1793.5	-1.06497	-1.22697	11		1798.5	-0.810648	-0.959997	8			1801.5	0.0365	-0.1035	9.5			1793.5	-1.404	-1.56584	12			1808.5	-0.662291	-0.774291	11
	1792.5	-1.25757	-1.42157	10		1797.5	-0.90644	-1.05865	12			1800.5	-0.329	-0.472	9			1792.5	-1.34434	-1.50832	12			1807.5	-0.636625	-0.752625	9
	1791.5	-1.46142	-1.62742	11		1796.5	-1.00551	-1.1604	5.3			1799.5	-0.369	-0.515	10			1791.5	-1.06146	-1.22757	10			1806.5	-0.784462	-0.904462	11
	1790.5	-1.04586	-1.21386	13		1795.5	-0.907001	-1.06439	8.7			1798.5	-0.2265	-0.3755	10.5			1790.5	-1.21037	-1.37862	10			1805.5	-0.734641	-0.858641	10
	1789.5	-1.33887	-1.50887	13		1794.5	-0.754944	-0.914652	10			1797.5	-0.4225	-0.5745	10			1789.5	-1.25538	-1.42577	11			1804.5	-0.491272	-0.619272	11
	1788.5	-1.10416	-1.27716	8		1793.5	-0.936937	-1.09878	8			1796.5	-0.15	-0.305	11			1788.5	-1.50816	-1.68068	12			1803.5	-0.559031	-0.691031	12
	1787.5	-1.08735	-1.26235	8		1792.5	-0.997617	-1.1616	8			1795.5	-0.4615	-0.6185	11			1787.5	-1.3902	-1.56486	14			1802.5	-0.50502	-0.64102	11
	1786.5	-1.179	-1.356	11		1791.5	-0.714852	-0.880967	10			1794.5	-0.618	-0.778	11			1786.5	-1.55544	-1.73224	14			1801.5	-0.902389	-1.04239	15
	1785.5	-1.01484	-1.19384	11		1790.5	-0.926776	-1.09503	10			1793.5	-0.3325	-0.4945	11.5			1785.5	-1.54344	-1.72237	13			1800.5	-0.621966	-0.764966	13
	1784.5	-1.40954	-1.59054	12		1789.5	-0.353069	-0.523456	10			1792.5	-0.5475	-0.7115	11			1784.5	-1.47641	-1.65747	12			1799.5	-0.443949	-0.589949	8
	1783.5	-1.14736	-1.33036			1788.5	-0.733388	-0.90591	6			1791.5	-0.64	-0.806	9.5			1783.5	-1.46675	-1.64996	14			1798.5	-0.284	-0.433	11
	1782.5	-1.23295	-1.41795			1787.5	-0.498154	-0.672812	10			1790.5	-0.6605	-0.8285	13			1782.5	-1.60999	-1.79533	14			1797.5	-0.51	-0.662	10
	1781.5	-1.31176	-1.49876			1786.5	-0.654335	-0.831129	10			1789.5	-0.303546	-0.473546	11			1781.5	-1.48604	-1.67352	12			1796.5	-0.431469	-0.586469	11
						1785.5	-0.79488	-0.97381	8			1788.5	-0.6076	-0.7806	10			1780.5	-1.48979	-1.6794	16			1795.5	-0.227821	-0.384821	11
						1784.5	-0.93839	-1.11946	8			1787.5	-0.3715	-0.5465	8			1779.5	-1.56724	-1.75898	17			1794.5	-0.213233	-0.373233	11
						1783.5	-0.646452	-0.829653	10			1786.5	-0.5415	-0.7185	12			1778.5	-1.46717	-1.66106	13			1793.5	-0.434023	-0.596023	14
						1782.5	-0.770017	-0.955355	8			1785.5	-0.604	-0.783	13.5			1777.5	-1.09874	-1.29475	12			1792.5	-0.40263	-0.56663	10
						1781.5	-0.654479	-0.841953	10			1784.5	-0.772	-0.953	13			1776.5	-1.0595	-1.25765	10			1791.5	-0.51999	-0.68599	13
						1780.5	-0.479884	-0.669493	10			1783.5	-0.795	-0.978	13			1775.5	-1.13876	-1.33905	15			1790.5	-0.72626	-0.89426	11
						1779.5	-0.568853	-0.760597	6			1782.5	-0.674	-0.859	11.5			1774.5	-1.19665	-1.39907	17			1789.5	-0.771127	-0.941127	7
						1778.5	-0.664596	-0.858476	12			1781.5	-0.637	-0.824	14			1773.5	-1.00204	-1.2066	17			1788.5	-0.193	-0.366	10
						1777.5	-0.618664	-0.81468	8			1780.5	-0.623	-0.813	9			1772.5	-0.98277	-1.18947	11			1787.5	0.0283517	-0.146648	9
						1776.5	-0.408878	-0.607031	6			1779.5	-0.53	-0.722	12.5			1771.5	-1.16141	-1.37024	12			1786.5	0.113576	-0.0634242	9
						1775.5	-0.449236	-0.649524	10			1778.5	-0.8645	-1.0585	10			1770.5	-1.28471	-1.49568	11			1785.5	-0.147783	-0.326783	12
						1774.5	-0.377599	-0.580023	8			1777.5	-0.4925	-0.6885	13			1769.5	-1.56849	-1.78159	8			1784.5	-0.218171	-0.399171	11
						1773.5	-0.598558	-0.803117	8			1776.5	-0.685857	-0.883857	11			1768.5	-1.41065	-1.62589	15			1783.5	-0.0399188	-0.222919	11
						1772.5	-0.515752	-0.722447	10			1775.5	-0.7225	-0.9225	12			1767.5	-1.43196	-1.64982	14			1782.5	-0.228392	-0.413392	11
						1771.5	-0.660754	-0.869586	8			1774.5	-0.5995	-0.8015	12			1766.5	-1.24277	-1.46375	12			1781.5	-0.542441	-0.729441	12
						1770.5	-0.579306	-0.790273	10			1773.5	-0.635	-0.84	9.5			1765.5	-1.21338	-1.43796	12			1780.5	-0.644246	-0.834246	11
						1769.5	-0.712943	-0.926045	10			1772.5	-0.834	-1.041	12			1764.5	-1.23465	-1.46333	10			1779.5	-0.440336	-0.632336	9
						1768.5	-0.643864	-0.859102	11			1771.5	-0.613	-0.822	14			1763.5	-1.21775	-1.45102	10			1778.5	-0.293256	-0.487256	9
						1767.5	-0.621248	-0.839112	7			1770.5	-0.407	-0.618	11			1762.5	-1.21943	-1.45777	9			1777.5	-0.041129	-0.237129	7
						1766.5	-0.470204	-0.691185	12			1769.5	-0.505	-0.718	12			1761.5	-1.11938	-1.36329	11			1776.5	0.0620782	-0.135922	8
						1765.5	-0.587548	-0.812135	10			1768.5	-0.448	-0.663	13			1760.5	-1.20322	-1.45319	9			1775.5	-0.0675808	-0.267581	8
						1764.5	-0.502929	-0.731612	10			1767.5	-0.6585	-0.8765	12			1759.5	-1.35026	-1.60677	14			1774.5	-0.292638	-0.494638	6
						1763.5	-0.797253	-1.03052	10			1766.5	-0.648	-0.869	11			1758.5	-1.25335	-1.5169	11			1773.5	-0.590598	-0.795598	9
						1762.5	-0.81142	-1.04977	12			1765.5	-0.3515	-0.5765	12			1757.5	-1.47562	-1.7467	11			1772.5	-0.250412	-0.457412	9
						1761.5	-0.819645	-1.06356	10			1764.5	-0.3755	-0.6045	11			1756.5	-1.41549	-1.6931	12			1771.5	-0.33132	-0.54032	10
						1760.5	-0.616328	-0.866297	10			1763.5	-0.677	-0.91	13			1755.5	-1.36862	-1.65178	13			1770.5	-0.685165	-0.896165	7
						1759.5	-0.516984	-0.7735	10			1762.5	-0.233056	-0.471056	12			1754.5	-1.43729	-1.72501	8			1769.5	-0.554259	-0.767259	13
						1758.5	-0.741423	-1.00497	8			1761.5	0.1034	-0.1406	10			1753.5	-1.55083	-1.84211	11			1768.5	-0.72186	-0.93686	12
						1757.5	-0.525663	-0.796741	12			1760.5	-0.304	-0.554	11			1752.5	-1.3988	-1.69266	12			1767.5	-0.774666	-0.992666	11
						1756.5	-0.687779	-0.965394	6			1759.5	-0.606	-0.863	9			1751.5	-1.41856	-1.714	11			1766.5	-0.863336	-1.08434	13
						1755.5	-0.776035	-1.0592	8			1758.5	-0.659	-0.923	12			1750.5	-1.20701	-1.50304	6			1765.5	-0.435843	-0.660843	11
						1754.5	-0.883267	-1.17098	10			1757.5	-0.532	-0.803	11.5			1749.5	-1.24688	-1.54252	11			1764.5	-0.586168	-0.815168	10
						1753.5	-0.643784	-0.935067	8			1756.5	-0.605	-0.883	12			1748.5	-1.20044	-1.49469	9			1763.5	-0.372548	-0.605548	12
						1752.5	-0.399216	-0.693074	10			1755.5	-0.571	-0.854	13			1747.5	-1.26773	-1.55961	14			1762.5	-0.543011	-0.781011	12
						1751.5	-0.504711	-0.800154	8			1754.5	-0.705	-0.993	14			1746.5	-1.30532	-1.59383	14			1761.5	-0.700012	-0.944012	14
						1750.5	-0.44758	-0.743618	8			1753.5	-0.7085	-0.9995	15			1745.5	-1.34821	-1.63335	10			1760.5	-0.80868	-1.05868	11
						1749.5	-0.699555	-0.995197	8			1752.5	0.284917	-0.0090833	11			1744.5	-1.46452	-1.7463	12			1759.5	-0.608807	-0.865807	15
						1748.5	-0.927689	-1.22194	10			1751.5	0.231	-0.064	10			1743.5	-1.20458	-1.48299	14			1758.5	-0.391781	-0.655781	8
						1747.5	-0.953234	-1.24511	10			1750.5	-0.167	-0.463	8.5			1742.5	-1.3532	-1.62825	12			1757.5	-0.470145	-0.741145	11
						1746.5	-0.982701	-1.27121	8			1749.5	-0.339	-0.635	8			1741.5	-1.2859	-1.55758	14			1756.5	-0.756985	-1.03498	10
						1745.5	-0.738428	-1.02357	8			1748.5	-0.685	-0.979	10			1740.5	-1.37882	-1.64713	12			1755.5	-0.734426	-1.01743	9
						1744.5	-0.701936	-0.983715	14			1747.5	-1.124	-1.416	11.5			1739.5	-1.3049	-1.56984	12			1754.5	-0.479763	-0.767763	7
						1743.5	-0.246529	-0.524941	8			1746.5	-0.762	-1.051	12			1738.5	-1.29573	-1.55731	11			1753.5	-0.516547	-0.807547	13
						1742.5	-0.334639	-0.609685	10			1745.5	-0.465	-0.75	12.5			1737.5	-1.31527	-1.57348	12			1752.5	-0.677021	-0.971021	10
						1741.5	-0.220893	-0.492572	6			1744.5	-0.259	-0.541	12			1736.5	-1.25873	-1.51357	12			1751.5	-0.636685	-0.931685	11
						1740.5	-0.231735	-0.500047	8			1743.5	-0.445	-0.723	10.5			1735.5	-1.28399	-1.53546	12			1750.5	-0.674228	-0.970228	11
						1739.5	-0.420035	-0.684981	8			1742.5	-0.244	-0.519	11.5			1734.5	-1.2094	-1.45751	15			1749.5	-0.76692	-1.06292	10
						1738.5	-0.239892	-0.501471	10			1741.5	-0.527	-0.799	10			1733.5	-1.24316	-1.4879	12			1748.5	-0.938961	-1.23296	13
						1737.5	-0.343857	-0.602069	6			1740.5	-0.464	-0.732	10			1732.5	-1.21444	-1.45582	15			1747.5	-0.877927	-1.16993	9
						1736.5	-0.601275	-0.856121	8			1739.5	-0.4095	-0.6745	6.5			1731.5	-1.3453	-1.58331	12			1746.5	-1.02809	-1.31709	13
						1735.5	-0.68697	-0.938449	10			1738.5	-0.924857	-1.18686	14			1730.5	-1.48548	-1.72012	12			1745.5	-0.666743	-0.951743	9
						1734.5	-0.880322	-1.12843	8			1737.5	-0.747333	-1.00533	12			1729.5	-1.65427	-1.88555	11			1744.5	-0.978164	-1.26016	11
						1733.5	-0.739617	-0.984362	12			1736.5	0.1965	-0.0585	9			1728.5	-1.50333	-1.73125	13			1743.5	-0.558805	-0.836805	10
						1732.5	-0.720184	-0.961562	10			1735.5	0.611	0.36	9			1727.5	-1.90312	-2.12813	13			1742.5	-0.639057	-0.914057	10
						1731.5	-0.683279	-0.921291	8			1734.5	0.587	0.339	9									1741.5	-0.42948	-0.70148	11
						1730.5	-0.853766	-1.08841	12			1733.5	0.358	0.113	7									1740.5	-0.442761	-0.710761	9
						1729.5	-1.11603	-1.3473	12			1732.5	0.036	-0.205	10.5									1739.5	-0.482865	-0.747865	13
						1728.5	-1.12346	-1.35137	10			1731.5	-0.297	-0.535	8									1738.5	-0.464314	-0.726314	11
						1727.5	-1.04228	-1.2673	12			1730.5	-0.436	-0.671	9.5									1737.5	-0.941355	-1.19935	12
						1726.5	-1.04984	-1.27243	16			1729.5	-0.623	-0.854	8									1736.5	-0.892828	-1.14783	11
						1725.5	-0.87083	-1.09148	8			1728.5	-0.165	-0.393	10									1735.5	-0.959055	-1.21006	14
						1724.5	-1.02337	-1.24254	14			1727.5	-0.419	-0.644	11.5									1734.5	-0.879009	-1.12701	13
						1723.5	-0.85682	-1.07498	12			1726.5	0.082	-0.141	9									1733.5	-0.842188	-1.08719	10
						1722.5	-0.52238	-0.74001	8			1725.5	0.18	-0.041	11									1732.5	-1.09925	-1.34025	15
						1721.5	-0.774831	-0.9924	10			1724.5	0.081	-0.138	10									1731.5	-0.737452	-0.975452	11
						1720.5	-0.879756	-1.09774	10			1723.5	0.3735	0.1555	8									1730.5	-1.11444	-1.34944	13
						1719.5	-1.34685	-1.56571	14			1722.5	0.40975	0.19175	8									1729.5	-0.931134	-1.16213	14
						1718.5	-1.82416	-2.04438	18			1721.5	0.25125	0.03325	8.5									1728.5	-0.752276	-0.980276	12
						1717.5	-1.52894	-1.75099	12			1720.5	0.02	-0.198	11									1727.5	-1.26051	-1.48551	9
						1716.5	-0.930978	-1.15486	16			1719.5	-0.286	-0.505	7.5									1726.5	-1.46985	-1.69285	11
						1715.5	-0.942408	-1.16811	10			1718.5	-0.236	-0.456	8.5									1725.5	-1.24925	-1.47025	9
						1714.5	-0.697848	-0.925383	8			1717.5	-0.413	-0.635	11									1724.5	-1.20995	-1.42895	11
						1713.5	-0.858687	-1.08805	8			1716.5	-0.186	-0.41	11									1723.5	-1.06168	-1.27968	13
						1712.5	-1.0414	-1.27259	8			1715.5	-0.397	-0.623	10									1722.5	-0.800133	-1.01813	12
						1711.5	-1.02117	-1.25419	10			1714.5	-0.591	-0.819	10.5									1721.5	-1.07943	-1.29743	10
						1710.5	-1.07743	-1.31228	10			1713.5	-0.0912222	-0.320222	9									1720.5	-0.821935	-1.03994	10
						1709.5	-1.03512	-1.2718	8			1712.5	0.143	-0.088	10									1719.5	-0.834052	-1.05305	11
						1708.5	-1.16684	-1.40534	8			1711.5	-0.155	-0.388	7.5									1718.5	-1.17894	-1.39894	10
						1707.5	-1.04761	-1.28795	10			1710.5	0.392	0.157	8.5									1717.5	-1.25095	-1.47295	10
						1706.5	-0.527194	-0.769358	6			1709.5	0.23	-0.007	9									1716.5	-0.796264	-1.02026	11
						1705.5	-0.35068	-0.594672	12			1708.5	-0.024	-0.263	8.5									1715.5	-0.939563	-1.16556	9
						1704.5	-0.602338	-0.848159	14			1707.5	-0.126	-0.366	7.5									1714.5	-1.21656	-1.44456	9
						1703.5	-0.951716	-1.19937	10			1706.5	0.225	-0.017	8.5									1713.5	-0.761575	-0.990575	9
						1702.5	-0.682853	-0.93233	8			1705.5	0.06	-0.184	10									1712.5	-0.852712	-1.08371	10
						1701.5	-0.495194	-0.746501	6			1704.5	-0.333	-0.579	9									1711.5	-1.16206	-1.39506	10
						1700.5	-0.429998	-0.683133	6			1703.5	0.0375	-0.2105	11									1710.5	-1.28102	-1.51602	13
						1699.5	-0.575717	-0.83068	6			1702.5	0.038	-0.211	7.5									1709.5	-1.28279	-1.51979	8
						1698.5	-0.728749	-0.985343	8			1701.5	-0.363	-0.614	10.5									1708.5	-1.63788	-1.87688	9
						1697.5	-1.01913	-1.27716	8			1700.5	0.064	-0.189	11									1707.5	-1.18604	-1.42604	11
						1696.5	-0.759635	-1.01889	8			1699.5	-0.360375	-0.615375	8									1706.5	-0.967807	-1.20981	12
						1695.5	-0.695938	-0.95623	5			1698.5	-0.212167	-0.469167	9									1705.5	-1.11323	-1.35723	11
						1694.5	-1.03344	-1.29457	7			1697.5	-0.6785	-0.9365	8									1704.5	-1.31836	-1.56436	12
						1693.5	-0.998074	-1.25984	12			1696.5	-0.1	-0.359	10									1703.5	-1.57935	-1.82735	12
						1692.5	-1.03172	-1.29392	6			1695.5	-0.383	-0.643	10									1702.5	-1.76597	-2.01497	12
						1691.5	-0.845921	-1.10836	10			1694.5	-0.347	-0.608	9									1701.5	-1.90045	-2.15145	11
						1690.5	-0.478316	-0.740801	7			1693.5	-0.308	-0.57	11.5									1700.5	-1.64012	-1.89312	12
						1689.5	-0.809883	-1.07221	5			1692.5	-0.2395	-0.5015	11									1699.5	-1.58463	-1.83963	10
						1688.5	-0.686434	-0.948406	6			1691.5	-0.245	-0.507	8									1698.5	-1.28234	-1.53934	10
						1687.5	-0.637901	-0.899517	8			1690.5	-0.1439	-0.4059	10									1697.5	-1.13896	-1.39696	10
						1686.5	-0.989208	-1.25047	8			1689.5	-0.427625	-0.689625	8									1696.5	-1.43403	-1.69303	12
						1685.5	-0.774286	-1.03519	8			1688.5	-0.3565	-0.6185	12.5									1695.5	-1.29742	-1.55742	12
						1684.5	-0.810371	-1.07092	8			1687.5	-0.435	-0.697	10.5									1694.5	-1.4096	-1.6706	10
						1683.5	-0.431241	-0.691435	6			1686.5	-0.232	-0.493	10									1693.5	-1.53983	-1.80183	15
						1682.5	-0.205164	-0.465002	4			1685.5	-0.2355	-0.4965	10									1692.5	-1.2754	-1.5374	10
						1681.5	-0.218729	-0.478212	8			1684.5	-0.288	-0.549	10.5									1691.5	-1.63655	-1.89855	18
						1680.5	-0.508314	-0.767441	6			1683.5	-0.125	-0.385	9									1690.5	-1.37467	-1.63667	12
						1679.5	-0.560007	-0.818779	8			1682.5	-0.359	-0.619	10									1689.5	-1.79517	-2.05717	10
						1678.5	-0.516514	-0.774929	6			1681.5	-0.436	-0.695	10.5									1688.5	-1.97564	-2.23764	10
						1677.5	-0.295559	-0.553619	7			1680.5	-0.393	-0.652	11									1687.5	-1.45584	-1.71784	13
						1676.5	-0.223266	-0.48097	7			1679.5	-0.632	-0.891	12									1686.5	-1.2812	-1.5422	11
						1675.5	-0.209884	-0.467232	11			1678.5	-0.8975	-1.1555	11									1685.5	-1.15363	-1.41463	11
						1674.5	-0.545506	-0.802499	9			1677.5	-0.425	-0.683	12									1684.5	-1.10679	-1.36779	11
						1673.5	-1.066	-1.32264	8			1676.5	-0.241	-0.499	13									1683.5	-0.847107	-1.10711	12
						1672.5	-1.83467	-2.09095	8			1675.5	-0.48	-0.737	12.5									1682.5	-0.66739	-0.92739	12
						1671.5	-0.451419	-0.707345	8			1674.5	-0.359	-0.616	12									1681.5	-0.811312	-1.07031	11
						1670.5	-0.101377	-0.356948	6			1673.5	-0.392	-0.649	9									1680.5	-0.779777	-1.03878	10
						1669.5	-0.168403	-0.423618	6			1672.5	-0.499	-0.755	11									1679.5	-0.829818	-1.08882	14
						1668.5	-0.44234	-0.697199	8			1671.5	-0.844	-1.1	11									1678.5	-0.688341	-0.946341	12
						1667.5	-0.438289	-0.692793	12			1670.5	-0.198	-0.454	13									1677.5	-1.03422	-1.29222	10
						1666.5	-0.0567745	-0.310922	12			1669.5	-0.514	-0.769	12.5									1676.5	-0.855236	-1.11324	7
						1665.5	0.122049	-0.131743	6			1668.5	-0.485	-0.74	11									1675.5	-0.86191	-1.11891	7
						1664.5	-0.445314	-0.69875	8			1667.5	-0.228	-0.483	12.5									1674.5	-0.68616	-0.94316	8
						1663.5	-1.02917	-1.28225	8			1666.5	0.061	-0.193	12									1673.5	-0.171116	-0.428116	9
						1662.5	-1.1333	-1.38603	10			1665.5	-0.148	-0.402	8									1672.5	-0.329331	-0.585331	6
						1661.5	-0.972969	-1.22534	10			1664.5	-0.0715	-0.3245	10									1671.5	-0.479937	-0.735937	12
						1660.5	-1.04828	-1.30029	8			1663.5	-0.029	-0.282	9.5									1670.5	-0.364104	-0.620104	13
						1659.5	-0.782721	-1.03438	8			1662.5	-0.272667	-0.525667	10.5									1669.5	-0.682806	-0.937806	11
						1658.5	-0.890271	-1.14157	10			1661.5	-0.201	-0.453	9									1668.5	-0.928306	-1.18331	9
						1657.5	-0.864214	-1.11516	8			1660.5	-0.407	-0.659	10									1667.5	-1.39931	-1.65431	9
						1656.5	-0.345675	-0.596266	8			1659.5	-0.128	-0.38	7									1666.5	-0.340003	-0.594003	15
						1655.5	-0.411325	-0.66156	10			1658.5	-0.4084	-0.6594	10									1665.5	-0.781887	-1.03589	13
						1654.5	-0.575186	-0.825065	8			1657.5	0.01625	-0.23475	8									1664.5	-1.41166	-1.66466	12
						1653.5	-0.526736	-0.77626	8			1656.5	-1.15517	-1.40617	10									1663.5	-0.549507	-0.802507	9
						1652.5	-0.723114	-0.972283	10			1655.5	0.202	-0.048	7.5									1662.5	-1.14286	-1.39586	15
						1651.5	-0.636096	-0.884909	10			1654.5	-0.206	-0.456	7									1661.5	-1.44744	-1.69944	16
						1650.5	-0.788045	-1.0365	8			1653.5	-0.387	-0.637	7.5									1660.5	-0.795535	-1.04753	10
						1649.5	-0.386182	-0.634283	6			1652.5	-0.4349	-0.6839	9									1659.5	-0.69284	-0.94484	9
						1648.5	-0.766147	-1.01389	12			1651.5	-0.478667	-0.727667	12									1658.5	-1.14864	-1.39964	12
						1647.5	-0.830097	-1.07749	6			1650.5	-0.008	-0.256	12									1657.5	-1.0506	-1.3016	11
						1646.5	-1.00653	-1.25356	6			1649.5	-0.217	-0.465	10									1656.5	-1.14369	-1.39469	10
						1645.5	-0.796821	-1.0435	12			1648.5	-0.229	-0.477	8									1655.5	-0.797506	-1.04751	10
						1644.5	-1.02507	-1.27139	6			1647.5	-0.117	-0.364	8.5									1654.5	-1.46192	-1.71192	10
						1643.5	-1.08753	-1.33349	8			1646.5	-0.344	-0.591	8									1653.5	-1.279	-1.529	12
						1642.5	-0.780023	-1.02564	6			1645.5	-0.196	-0.443	11									1652.5	-1.5687	-1.8177	10
						1641.5	-0.997979	-1.24323	12			1644.5	-0.27	-0.516	8									1651.5	-1.35844	-1.60744	15
						1640.5	-1.62828	-1.87318	12			1643.5	-0.328	-0.574	10									1650.5	-1.58209	-1.83009	14
						1639.5	-1.43346	-1.678	8			1642.5	-0.182	-0.428	9									1649.5	-1.44103	-1.68903	17
						1638.5	-1.19239	-1.43658	10			1641.5	-0.568	-0.813	8.5									1648.5	-1.31854	-1.56654	20
						1637.5	-1.19694	-1.44077	5			1640.5	-0.443	-0.688	10.5									1647.5	-1.42732	-1.67432	10
						1636.5	-1.26249	-1.50597	9			1639.5	-0.29	-0.535	11.5									1646.5	-1.61725	-1.86425	21
						1635.5	-1.26396	-1.50708	10			1638.5	-0.319	-0.563	10.5									1645.5	-1.78891	-2.03591	16
						1634.5	-1.6585	-1.90126	12			1637.5	-0.378	-0.622	10									1644.5	-1.75109	-1.99709	9
						1633.5	-1.11816	-1.36057	6			1636.5	-0.5695	-0.8125	9									1643.5	-1.63971	-1.88571	11
						1632.5	-1.00145	-1.2435	6			1635.5	-0.323	-0.566	10									1642.5	-1.70711	-1.95311	9
						1631.5	-1.33801	-1.57971	6			1634.5	-0.434	-0.677	13									1641.5	-1.40741	-1.65241	9
						1630.5	-1.12657	-1.36791	10			1633.5	-0.23025	-0.47225	13.5									1640.5	-0.848653	-1.09365	10
						1629.5	-1.29068	-1.53167	8			1632.5	-0.528833	-0.770833	12									1639.5	-0.783192	-1.02819	12
						1628.5	-1.35615	-1.59678	6															1638.5	-0.700374	-0.944374	12
						1627.5	-1.07529	-1.31556	8															1637.5	-0.81955	-1.06355	11
						1626.5	-0.817897	-1.05782	10															1636.5	-0.680833	-0.923833	12
						1625.5	-0.721471	-0.961036	8															1635.5	-0.915332	-1.15833	12
						1624.5	-0.492935	-0.732145	8															1634.5	-0.823079	-1.06608	18
						1623.5	-0.586852	-0.825706	8															1633.5	-1.32399	-1.56599	14
						1622.5	-0.68165	-0.920149	9															1632.5	-1.29216	-1.53416	13
						1621.5	-0.859494	-1.09764	9															1631.5	-1.67447	-1.91647	16
						1620.5	-1.06692	-1.30471																1630.5	-1.57313	-1.81413	7
						1619.5	-1.42631	-1.66374																1629.5	-1.6357	-1.8767	5
																								1628.5	-1.55469	-1.79569	11
																								1627.5	-1.39401	-1.63401	11
																								1626.5	-0.490303	-0.730303	9
																								1625.5	-0.0884688	-0.328469	7
																								1624.5	-0.467541	-0.706541	7
																								1623.5	-0.712734	-0.951734	9
																								1622.5	-1.57893	-1.81693	14
																								1621.5	-1.5048	-1.7428	8
																								1620.5	-1.18298	-1.42098	11
																								1619.5	-1.14949	-1.38649	9
																								1618.5	-1.46539	-1.70239	11
																								1617.5	-1.77095	-2.00795	12
																								1616.5	-1.74385	-1.97985	16
																								1615.5	-1.62891	-1.86491	14
																								1614.5	-1.38108	-1.61708	15
																								1613.5	-1.53211	-1.76711	12
																								1612.5	-1.49008	-1.72508	11
																								1611.5	-1.313	-1.548	16
																								1610.5	-1.66819	-1.90219	12
																								1609.5	-1.25443	-1.48843	8
																								1608.5	-1.55163	-1.78563	11
																								1607.5	-1.459	-1.692	9
																								1606.5	-1.50639	-1.73939	13
																								1605.5	-0.720813	-0.952813	10
																								1604.5	-0.971708	-1.20371	11
																								1603.5	-0.918547	-1.15055	9
																								1602.5	-0.752918	-0.983918	14
																								1601.5	-0.203974	-0.434974	8
																								1600.5	-0.44991	-0.68091	9
																								1599.5	-1.1597	-1.3897	9
																								1598.5	-0.776858	-1.00686	13
																								1597.5	-1.31448	-1.54448	10
																								1596.5	-0.988534	-1.21753	13
																								1595.5	0.0200963	-0.208904	13
																								1594.5	-0.460562	-0.689562	11
																								1593.5	-0.8701	-1.0981	9
																								1592.5	-0.866955	-1.09495	13
																								1591.5	-0.999001	-1.226	13
																								1590.5	-0.98664	-1.21364	12
																								1589.5	-1.24194	-1.46894	11
																								1588.5	-1.67141	-1.89741	14
																								1587.5	-1.48397	-1.70997	14
																								1586.5	-1.60899	-1.83499	8
																								1585.5	-1.65214	-1.87714	15
																								1584.5	-1.71271	-1.93771	16
																								1583.5	-1.72948	-1.95448	16
																								1582.5	-1.61688	-1.84088	12
																								1581.5	-1.48704	-1.71104	15
																								1580.5	-1.63556	-1.85956	21
																								1579.5	-1.86832	-2.09132	9
																								1578.5	-1.39209	-1.61509	16
																								1577.5	-1.82812	-2.05012	16
																								1576.5	-1.58879	-1.81079	16
																								1575.5	-1.62776	-1.84876	15
																								1574.5	-1.73517	-1.95517	15
																								1573.5	-1.73935	-1.95835	11
																								1572.5	-1.60132	-1.81932	11
																								1571.5	-1.29723	-1.51423	15
																								1570.5	-1.30198	-1.51798	11
																								1569.5	-1.59555	-1.80955	13
																								1568.5	-1.53563	-1.74863	12
																								1567.5	-1.26188	-1.47288	11
																								1566.5	-1.20942	-1.41942	17
																								1565.5	-1.34042	-1.54842	16
																								1564.5	-1.41121	-1.61721	12
																								1563.5	-1.41405	-1.61905	12
																								1562.5	-1.45889	-1.66189	14
																								1561.5	-1.42907	-1.63007	14
																								1560.5	-1.66512	-1.86512	14
																								1559.5	-1.87626	-2.07426	14
																								1558.5	-1.79393	-1.99093	10
																								1557.5	-1.56123	-1.75623	18
																								1556.5	-1.96319	-2.15619	9
																								1555.5	-1.77394	-1.96594	16
																								1554.5	-0.909281	-1.09928	13
																								1553.5	-1.39224	-1.58024	10
																								1552.5	-1.41833	-1.60533	11
																								1551.5	-1.33634	-1.52134	13
																								1550.5	-1.40704	-1.59004	10
																								1549.5	-1.19306	-1.37506	10
																								1548.5	-1.09119	-1.27119	13
																								1547.5	-1.02719	-1.20619	10
																								1546.5	-0.898395	-1.0754	13
																								1545.5	-1.00892	-1.18392	8
																								1544.5	-1.2494	-1.4234	11
																								1543.5	-1.14336	-1.31536	10
																								1542.5	-1.19708	-1.36708	7
																								1541.5	-0.960666	-1.12967	12
																								1540.5	-0.939065	-1.10607	11
																								1539.5	-0.793912	-0.958912	10
																								1538.5	-0.989498	-1.1535	18
																								1537.5	-1.03593	-1.19793	11
																								1536.5	-1.20514	-1.36614	9
																								1535.5	-0.790154	-0.949154	9
																								1534.5	-0.900613	-1.05761	7
																								1533.5	-0.946681	-1.10268	7
																								1532.5	-0.986561	-1.14156	10
																								1531.5	-0.967036	-1.12104	10
																								1530.5	-0.551693	-0.704693	10
																								1529.5	-0.796366	-0.948366	9
																								1528.5	-0.571878	-0.722878	10
																								1527.5	-0.904072	-1.05507	11
																								1526.5	-0.927225	-1.07723	13
																								1525.5	-0.807612	-0.957612	15
																								1524.5	-1.25651	-1.40651	9
																								1523.5	-0.662996	-0.812996	14
																								1522.5	-0.855298	-1.0053	10
																								1521.5	-0.801478	-0.951478	13

## Sheet: Figure 4
Fiji AB calcification		Year	Fiji AB Relative Ext (cm/5 yr)	Fiji AB Density	Fiji AB Calcification (gm/cm^3 per 5 years)	Fiji AB Calcification per year		Fiji 1F calcification	Year	Fiji 1F Relative Linear Ext (cm/5 yr)	1F Density gm/cm^3	1F Calcification gm/cm^3 per 5 years	1F Calcification per year
		1997	5.8	1.86074 g/cm^3	10.7923	2.15846			1997		1.77314
		1992	5.8	1.84506	10.7013	2.14026			1992	6.5	1.87634	12.1962	2.43924
		1987	6.1	1.82635	11.1407	2.22814			1987	5.4	1.76522	9.53219	1.90644
		1982	6.3	1.81254	11.419	2.2838			1982	5.1	1.76072	8.97967	1.79593
		1977	6.6	1.76528	11.6508	2.33017			1977	5.1	1.78052	9.08065	1.81613
		1972	5.9	1.77267	10.4587	2.09175			1972	5.3	1.77383	9.4013	1.88026
		1967	5.4	1.7544	9.47377	1.89475			1967	6.9	1.84754	12.748	2.54961
		1962	5.6	1.72459	9.65769	1.93154			1962	6	1.90646	11.4388	2.28775
		1957	6.8	1.7151	11.6627	2.33253			1957	6.4	1.90013	12.1608	2.43217
		1952	4.8	1.79724	8.62676	1.72535			1952	6.3	1.811	11.4093	2.28186
		1947	3.8	1.6544	6.28672	1.25734			1948	5	1.74398	8.7199	1.74398
		1942	4.2	1.74024	7.30902	1.4618			1942	7	n.a
		1937	4.2	1.69416	7.11546	1.42309			1937	7.9	n.a
		1932	6.4	1.66071	10.6286	2.12571			1932	5.3	n.a
		1927	4	1.70314	6.81258	1.36252			1927	6	n.a
		1922	4.3	1.71657	7.38126	1.47625			1922	6.8	1.9961	13.5735	2.7147
		1917	5.5	1.69328	9.31304	1.86261			1917	5	2.1191	10.5955	2.1191
		1912	4.8	1.73816	8.34317	1.66863			1912	6	1.96898	11.8139	2.36278
		1907	4.4	1.68869	7.43024	1.48605			1907	6.3	1.90778	12.019	2.4038
		1902	5.6	1.69577	9.49631	1.89926			1902	5.4	1.77794	9.60088	1.92018
		1897	5	1.75242	8.76208	1.75242			1897	4.1	1.71182	7.01846	1.40369
		1892	5.2	1.73842	9.0398	1.80796			1892	3.7	1.7966	6.64742	1.32948
		1887	4.4	1.70212	7.48932	1.49786			1887	5.6	1.77656	9.94874	1.98975
		1882	4.4	1.69517	7.45875	1.49175			1882	5.6	1.70564	9.55158	1.91032
		1877	5.6	1.72831	9.67852	1.9357			1877	4.2	1.70036	7.14151	1.4283
		1872	3.4	1.67209	5.6851	1.13702			1872	4.6	1.58966	7.31244	1.46249
		1867	4.8	1.63871	7.86581	1.57316			1867	4.2	1.736	7.2912	1.45824
		1862	5.1	1.65565	8.4438	1.68876			1862	4.1	1.7483	7.16803	1.43361
		1857	4.9	1.66767	8.17156	1.63431			1857	4.4	1.72184	7.5761	1.51522
		1852	5.4	1.7402	9.39708	1.87942			1852	4.3	1.736	7.4648	1.49296
		1847	4.6	1.67986	7.72737	1.54547			1847	4.6	1.82714	8.40484	1.68097
		1842	4.6	1.69135	7.78023	1.55605			1842	4.1	1.8209	7.46569	1.49314
		1837	4.2	1.64394	6.90453	1.38091			1837	5.8	1.7339	10.0566	2.01132
		1832	3.6	1.65254	5.94914	1.18983			1832	5.1	1.77392	9.04699	1.8094
		1827	3.8	1.70623	6.48367	1.29673			1827	5.8	1.67906	9.73855	1.94771
		1822	4.4	1.70828	7.51643	1.50329			1822	5.4	1.89236	10.2187	2.04375
		1817	5	1.82188	9.10942	1.82188			1817	6.8	1.6241	11.0439	2.20878
		1812	4.8	1.76371	8.46583	1.69317			1812	5.1	1.7216	8.78016	1.75603
		1807	5.2	1.79632	9.34085	1.86817			1807	5.4	1.62824	8.7925	1.7585
		1802	5.8	1.77259	10.281	2.05621			1802	5.1	1.81913	9.27756	1.85551
		1797	4.6	1.65525	7.61413	1.52283			1797	5.2	1.7225	8.957	1.7914
		1792	4.2	1.5894	6.67549	1.3351			1792	4.4	1.8878	8.30632	1.66126
		1787	4.4	1.59118	7.00121	1.40024			1787	5.8	1.87286	10.8626	2.17252
		1782	4.6	1.58613	7.29621	1.45924			1782	5	1.89074	9.4537	1.89074
		1777	4.4	1.65586	7.2858	1.45716			1777
		1772	4.4	1.71542	7.54785	1.50957			1772
		1767	4.6	1.83556	8.44359	1.68872			1767
		1762	5.2	1.74528	9.07547	1.81509			1762
		1757	5	1.6437	8.21851	1.6437			1757
		1752	4.2	1.62442	6.82258	1.36452			1752
		1747	4.4	1.69513	7.45856	1.49171			1747
		1742	4.8	1.60362	7.69739	1.53948			1742
		1737	4.1	1.67493	6.86722	1.37344			1737
		1732	4.5	1.65712	7.45706	1.49141			1732
		1727	5.4	1.65015	8.91079	1.78216			1727
		1722	6	1.71067	10.264	2.0528			1722
		1717	6.4	1.66769	10.6732	2.13464			1717
		1712	5	1.65687	8.28433	1.65687			1712
		1707	4.4	1.65146	7.26642	1.45328			1707
		1702	5.2	1.60107	8.32557	1.66511			1702
		1697	3.4	1.63883	5.57202	1.1144			1697
		1692	3.8	1.70959	6.49643	1.29929			1692
		1687	3.6	1.74181	6.27053	1.25411			1687
		1682	3.5	1.68112	5.88391	1.17678			1682
		1677	3.5	1.64398	5.75394	1.15079			1677
		1672	4.2	1.71868	7.21847	1.44369			1672
		1667	3.8	1.72738	6.56404	1.31281			1667
		1662	4.4	1.67382	7.36479	1.47296			1662
		1657	4.6	1.68649	7.75784	1.55157			1657
		1652	4.2	1.69243	7.10822	1.42164			1652
		1647	4.4	1.7256	7.59265	1.51853			1647
		1642	4	1.70555	6.8222	1.36444			1642
		1637	4.7	1.73883	8.17248	1.6345			1637

## Sheet: Figure 5
Location	Core/Sample ID	Genera	Year Interval	water depth (m)*	d13C in interval	Reference
Clipperton Atoll	C4B	Porites	1900-1950	8.2	-2.41	Linsley et al., 2000
Clipperton Atoll	C2B	Porites	1937-1950	13.1	-2.2	Linsley et al., 2000
Clipperton Atoll	CDT20	Porites	1990-1994	6.1	-3.06	this study
Clipperton Atoll	CDT40	Porites	1990-1994	12.2	-3.22	this study
Clipperton Atoll	CDT70	Porites	1990-1994	21.3	-4.09	this study
Clipperton Atoll	C3C	Porites	1900-1950	12.5	-2.35	Linsley et al., 1999
Clipperton Atoll	6A	Porites	1945-1950	11.3	-2.45	Linsley et al., 2000
Clipperton Atoll	B101 (1958-1946)	Pavona	1946-1958	10	-2.68	this study
Fiji	1F, Savusavu Bay	Porites	1900-1950	10	-1.78	Linsley et al. 2004, this study
Fiji	AB, Savusavu Bay	Porites	1900-1950	8	-0.97	Linsley et al., 2004, this study
Fiji	FVB1, Vanua Balavu	Porites	1900-1950	6	-1.36	Dassie et al., 2013; 2014
Fiji	16F, Aiwa Island	Porites	1900-1950	3.5	-0.87	Dassie et al., 2013; 2014
Fiji	FVB2, Vanua Balavu	Porites	1900-1950	1	-0.6	Dassie et al., 2013; 2014
Fiji	Diplo LH, Savusavu Bay	Diploastrea	1900-1950	1.5	0.298	this study
Tonga	TF1, Funoifua Island	Porites	1900-1950	7.5	-1.82	Linsley et al., 2008, this study
Tonga	TNI2, Nomuka Iki Island	Porites	1900-1950	3.5	-0.91	Linsley et al., 2008, this study
Tonga	TM1, Malinoa Island	Porites	1900-1950	6	-0.89	Linsley et al., 2008, this study
Rarotonga	2R, west side	Porites	1900-1950	18	-1.97	Ren et al., 2002, Linsley et al., 2004; this study
Rarotonga	99, west side	Porites	1906-1950	17.5	-1.97	Linsley et al., 2006; this study
Rarotonga	3R, north side	Porites	1900-1950	10	-2.22	Linsley et al., 2006; this study
Am. Samoa	Tau-1, Ta'u Island	Porites	1900-1950	7.5	-1.17	Linsley et al., 2017; Tangri et al.,2018; this study
Fanning Atoll	FII Astreopora, east side	Astreapora	1900-1950	3	-0.019	Stolorow 2006; this study
Gulf of Chiriqui, Panama	Secas Island	Porites	1900-1950	3	-0.125	Linsley et al., 1994; Brenner et al., 2016; this study
Gulf of Chiriqui, Panama	Coiba Island	Porites	1900-1950	3	-1.18	Brenner et al., 2016; this study
Heron Is., Great Barrier Reef	Her13	Isopora	2008-2012	13.5	-2.47	Brenner et al., 2017; this study
Papua New Guinea	PNG0036	Isopora	1970s	4	-0.98	Lemley 2012; this study
Papua New Guinea	PNG0089	Isopora	1970s	5	-0.86	Lemley 2012; this study
Papua New Guinea	PNG0021A	Isopora	1970s	15	-2.18	Lemley 2012; this study
Rabaul, W. Pacific	Rabaul	Porites	1900-1950	8	-1.21	Quinn et al., 2006
Christmas Is., Line Islands	Christmas Is.	Porites	1900-1950	9	-2.37	Evans et al., 1999
New Caledonia	New Caledonia	Porites	1900-1950	3	-1.01	Quinn et al., 1998
Nauru	Nauru	Porites	1900-1950	12.1	-1.44	Guilderson and Schrag 1999
Nauru	Nauru	Porites	1900-1950	12.4	-1.68376	Guilderson and Schrag 1999
Southwest Pacific	Abraham Reef	Porites	1900-1950	10	-0.741481	Druffel and Griffin 1993; 1999
Tabago	Tabago	Sidereastrea	1932-1952	4	-0.534332	Moses and Swart 2006
Western Australia	Houtmann-Abrolhos	Porites	1900-1950	5	-2.78	Kuhert et al., 1999
Red Sea	Aqaba	Porites	1900-1950	3.5	-1.10824	Hess et al., 1994
Madagascar	Mayotte	Porites	1900-1950	2	-1.69815	Zinke et al 2009
Madagascar	Ifaty Reef	Porites	1900-1950	1.1	-0.734876	Zinke et al 2004
Moorea	Nigaloo Reef	Porites	1900-1950	5	0.258276	Boiseau et al., 1999
Japan	Ogasawara	Porites	1900-1950	5.6	-1.96608	Felis et al 2009
Palau	Rock Island	Porites	1900-1950	12	-1.4804	Osborne et al., 2014
Palau	Rock Island	Porites	1900-1950	2	-1.76856	Osborne et al., 2014
Vanuatu	Espiritu Santo	Porites	1928-1950	1.5	-0.774985	Kilbourne et al.,2004
Vanuatu	Tangoa Island off Espiritu	Plarygyra	1900-1950	1	-0.218235	Quinn et al., 1993
Florida	Florida Bay	Montastrea	1900-1950	5	-2.47078	Swart et al., 1995
Bermuda	NE breakers	Pseudodiploria	1927-1950	12	-1.84255	Kuhnert et al., 2005
Bermuda	North Rock	Diploria	1900-1950	4	-0.4	Nozaki et al., 1978
Barbados	Barbados	Montastrea	1976-1978	17.5	-2.9	Guilderson et al., 2001
				*= depth to top of coral colony
